# Supplementary material for: Loss and conservation of evolutionary history in the Mediterranean Basin
Source: BMC Ecol. 2016 Oct 7;16:43. doi: 10.1186/s12898-016-0099-3 (PMC5055673; doi:10.1186/s12898-016-0099-3)
Supplement: Supplementary file 9 — 10.1186/s12898-016-0099-3 Species not found in any protected areas and their respective HEDGE and BED scores. Data: Species not found in any protected areas of category I, II and IV, a * means that the species is not present in any protected area. [file 12898_2016_99_MOESM9_ESM.xlsx]

## Sheet: Table S1corr
Mammals
Species	BED score	BED rank	HEDGE score	HEDGE rank
Allactaga euphratica*	0.382053665643094	182	0.0280224170044968	176.5
Allactaga williamsi	0.289556235016191	169	0.0280224170044968	176.5
Meriones vinogradovi*	0.865548417920548	216	0.000247866118848969	65
Meriones persicus*	6.37808189306052	252	0.000629813731159042	120
Sekeetamys calurus*	3.26990852466622	245	0.00095999999999994	141
Gerbillus floweri*	11.7495214717083	256	0.000573885223059119	116
Dipodillus campestris*	0.124751521104743	93	0.000608764990270149	119
Gerbillus hesperinus	7.07067193564523	254	5.85823495922924	222
Dipodillus maghrebi*	0.680368086340661	204	0.00100168899320119	143
Microtus dogramacii	0.271436176187268	167	0.000119918071331802	24.5
Microtus socialis	0.116358654116395	84	0.000140011000000929	33
Nesokia indica	1.30143188261059	228	0.00144175657577635	150
Mesocricetus brandti	0.295655536729893	171	0.0182331122590492	174
Mesocricetus auratus*	0.812723520732617	210	0.167286576447569	193
Spermophilus xanthoprymnus	0.267144250299188	165	0.0159999999999709	173
Spermophilus taurensis*	0.445743206727593	185	0.000152490593390462	36
Gazella leptoceros*	0.13956268352741	106	0.178875206985044	194.5
Gazella subgutturosa*	0.13564930188484	103	0.581999999996383	208
Oryx leucoryx*	10.1678300347713	255	8.48399999999828	225
Ovis orientalis	2.36911163412891	239	5.75399999999965	221
Capra aegagrus	0.175503028175426	127	0.162946632941821	192
Mustela subpalmata	0.66973989332643	203	0.000180014996663024	45.5
Acinonyx jubatus	1.50754929478323	230	7.26600000000159	224
Pipistrellus deserti	0.853991827185218	212	0.000449981116356386	96
Pipistrellus rueppellii	2.0246214475441	235	0.000849055231930339	135
Talpa caucasica*	6.44524780444026	253	0.000947492688323898	140
Talpa levantis	0.265487841725466	163	0.000139091352726106	31
Crocidura ramona*	5.50094210095649	250	0.000522548511661167	106
Crocidura aleksandrisi*	0.624455979305143	201	0.000588876496174095	117
Crocidura arispa*	2.888215129424	240	0.000522548511661169	107
Sorex satunini*	0.376812447517617	180	0.000299999999999849	78
Sorex raddei*	15.357540213227	257	0.000762120403011255	126
Sorex volnuchini	0.470236085850381	187	0.000540023250000302	109
Psammomys vexillaris*	0.22256106268313	154	NA	NA
Gerbillus jamesi*	1.91379432711376	234	NA	NA
Gerbillus grobbeni*	3.21755781596893	244	NA	NA
Microtus anatolicus	0.354816642351751	178	NA	NA
Acomys cilicicus*	5.16677877696642	249	NA	NA
Ctenodactylus vali	1.04234719978574	221	NA	NA
Dryomys laniger*	0.707156522516048	206	NA	NA
Talpa davidiana*	3.84101399721421	247	NA	NA
Crocidura religiosa*	2.27638837529105	238	NA	NA
Squamates
Ablepharus chernovi	1.2312233653574	82	0.001355417963	2
Acanthodactylus ahmaddisii*	9.76686928814713	210	3.74258423919209	211
Acanthodactylus grandis*	4.2300528813538	169	0.00458831173103755	59.5
Acanthodactylus harranensis*	9.76686928814713	210	8.63771843919209	221
Acanthodactylus mechriguensis*	5.31674728814713	184	8.63771843919209	221
Acanthodactylus opheodurus*	8.83607002107395	206	0.00535518338409255	114
Acanthodactylus orientalis*	1.75664968814713	118	0.00492677139209255	79.5
Acanthodactylus robustus*	2.9853883813538	145	0.00458831173103755	59.5
Acanthodactylus schmidti*	11.379016021074	219	0.00545014349209255	121
Acanthodactylus spinicauda*	9.76686928814713	210	8.63771843919209	221
Acanthodactylus tilburyi*	15.4320333813538	227	0.00458831173103755	59.5
Algyroides marchi	8.90568989325276	207	10.0670265591921	223
Anatololacerta danfordi	1.67143782595771	112	0.00477452794403755	65.5
Apathya cappadocica	1.43743659119069	99	0.005684568828	139
Asaccus elisae*	17.6365779096819	231	0.005384631139	115.5
Chalcides ebneri*	8.06027205583696	203	7.287029816231	217
Cyrtopodion heterocercum*	4.31538864830628	172	0.005506799444	128
Cyrtopodion scabrum*	4.11317306742393	166	0.004846746544	74.5
Darevskia parvula*	12.1269122922079	220	0.00559493179209255	134
Darevskia rudis*	4.91977664699048	180	0.00544841040989255	119.5
Darevskia valentini	1.97908512318096	122	0.00544841040989255	119.5
Dolichophis schmidti	0.669014233286285	39	0.005783118854	145.5
Echis leucogaster	2.92830670004737	144	0.003452907839	31
Eirenis aurolineatus*	2.42572781840779	132	0.006153480667	152.5
Eirenis barani	1.19571673326766	80	0.005466730504	125.5
Eirenis collaris*	3.31056966333759	155	0.005888996117	148.5
Eirenis eiselti	0.896582996670923	55	0.005888996117	148.5
Eirenis punctatolineatus*	0.999853096904023	66	0.005466730504	125.5
Gallotia bravoana	11.0750955638731	217.5	1.85919159082692	202
Gallotia intermedia	15.3820185638731	226	7.42947867082692	218
Gallotia simonyi	11.0750955638731	217.5	1.85919159082692	202
Geckonia chazaliae*	2.8400973056455	143	0.753435859090945	196
Iberolacerta galani	5.88085758120822	189	0.031893695191	162
Iberolacerta martinezricai	18.6419624383511	232	16.402956439191	229
Iberolacerta monticola	3.21580824787489	153	0.347130959191	188
Lacerta pamphylica	1.40305023872239	97	0.00480650479187	70.5
Leptotyphlops algeriensis*	5.36834124343367	185	0.0074432231730725	157
Mediodactylus amictopholis	56.3928749161634	237	23.037274525252	230
Mesalina brevirostris	3.27010216185737	154	0.005096786278	99
Mesalina pasteuri	5.99105271741292	192	0.004456806828	53.5
Mesalina simoni	2.70945831741292	141	0.004456806828	53.5
Parvilacerta fraasii	7.31958780138506	200	5.37924864434404	213
Parvilacerta parva	1.24098240138506	87	0.00512161754403755	100
Phoenicolacerta cyanisparsa*	4.70484802472635	175	0.005257904341	107
Phoenicolacerta kulzeri	6.67551220250413	197	11.603040059191	225
Phoenicolacerta troodica*	3.81782499615492	159	0.005257904341	107
Podarcis pityusensis	2.51579396049136	134	0.030732871191	161
Pristurus rupestris*	37.8447132254215	236	0.00503442747600234	92
Saurodactylus fasciatus	6.46545111109016	195	3.295291364918	209
Tarentola boehmei	1.46984688116507	100	0.003215087703945	22.5
Tarentola deserti	0.97150227164126	62	0.003215087703945	22.5
Tarentola neglecta*	2.1048271021661	125	0.0034107361510175	29
Timon princeps*	4.91663426354904	179	0.005443848529945	118
Trapelus ruderatus*	5.94278438537503	191	0.0037143795806	35.5
Trapelus tournevillei*	1.08879268854152	72	0.0038561702936	39
Tropiocolotes tripolitanus	12.5172301161634	221	0.005303233052	112
Vipera albizona*	1.96454494582068	120.5	0.923607321716945	197
Vipera anatolica*	3.06026644582068	150	2.12890097171694	204
Vipera bornmuelleri	1.4280181743921	98	1.31856734171695	198
Vipera bulgardaghica*	1.96454494582068	120.5	0.003310833866945	24
Vipera eriwanensis*	1.89357407830033	119	0.12386346686889	179.5
Eublepharis angramainyu*	28.807314	234	NA	NA
Scincopus fasciatus	6.490997	196	NA	NA
Rhinotyphlops episcopus*	15.679155	229	NA	NA
Rhynchocalamus barani*	50.461966	236	NA	NA
Amphibians
Bombina bombina	5.79126686631267	71	0.0007186	21
Bufo calamita	1.00026822338414	18	0.002299498670525	55
Bufo siculus*	2.28900303390751	49	0.00075817724075	24.5
Bufo variabilis*	0.730788261392888	5	0.00105587381335	31.5
Calotriton arnoldi	6.97382938523838	73	15.140969396	103
Hyla heinzsteinitzi	13.3027553314057	91	24.77865	104
Lyciasalamandra antalyana*	21.0097337223458	103	8.30285211	94
Lyciasalamandra atifi*	11.5914920556791	87	8.401596	95
Lyciasalamandra billae*	14.9254337223458	94	14.99558211	102
Lyciasalamandra fazilae*	17.5121092509172	100	11.927496	100
Lyciasalamandra flavimembris*	11.9125212223458	88	10.019646	97
Lyciasalamandra luschani*	20.3768752509172	102	14.935494	101
Neurergus strauchii*	9.8745709074812	85	1.781135	84
Ommatotriton ophryticus	1.93525146303676	42	0.05535315712	67
Pleurodeles poireti	6.37743050982903	72	8.40576072	96
Ptychadena mascareniensis	53.0379623119235	105	0.00527003	58
Rana cerigensis*	13.4387044062463	93	5.3555040043337	90
Rana epeirotica*	3.13378690215292	65	1.006035	79
Rana holtzi*	9.57843031105669	83	8.170415923127	93
Rana macrocnemis*	1.31188290364928	24	0.000992649127	30
Rana shqiperica	1.91504231247841	41	2.6901645519	85
Rana tavasensis*	3.26154031105668	66	3.538029923127	87
Salamandra atra	11.2369682397723	86	0.001483532643325	40
Speleomantes sarrabusensis	16.1841669072594	97	0.5548180405	77.5
