# Supplementary material for: Loss and conservation of evolutionary history in the Mediterranean Basin
Source: BMC Ecol. 2016 Oct 7;16:43. doi: 10.1186/s12898-016-0099-3 (PMC5055673; doi:10.1186/s12898-016-0099-3)
Supplement: Supplementary file 10 — 10.1186/s12898-016-0099-3 Data-deficient species and their BED scores. Data-deficient mammal and squamate species and their BED scores (there are no amphibian DD species in the Mediterranean basin). [file 12898_2016_99_MOESM10_ESM.xlsx]

## Sheet: Table S2corr
Terrestrial mammals
Species	BED score	BED rank
Psammomys vexillaris	0.22256106268313	154
Gerbillus jamesi	1.91379432711376	234
Gerbillus grobbeni	3.21755781596893	244
Gerbillus occiduus	0.719281017564573	207
Microtus anatolicus	0.354816642351751	178
Microtus felteni	0.258780834195593	159
Acomys cilicicus	5.16677877696642	249
Acomys minous	0.687791839067867	205
Acomys nesiotes	0.596172319072042	197
Acomys russatus	0.720408780613431	208
Spalax nehringi	0.13879117973211	105
Spalax leucodon	0.16179434560912	121
Spalax ehrenbergi	0.184290470800326	132
Ctenodactylus vali	1.04234719978574	221
Dryomys laniger	0.707156522516048	206
Felis chaus	0.133451044334182	101
Nycteris thebaica	0.890895603481653	218
Rhinolophus clivosus	0.158395680690286	119
Hipposideros caffer	1.11523807146289	224
Myotis alcathoe	0.123404299505112	90
Pipistrellus ariel	1.25926744072416	227
Talpa davidiana	3.84101399721421	247
Paraechinus aethiopicus	0.14296998582572	108
Crocidura katinka	0.985402210074009	220
Crocidura religiosa	2.27638837529105	238
Crocidura floweri	1.14483387536346	225
Crocidura tarfayensis	0.320485542264969	174
Sorex arunchi	3.03701311641411	241
Sorex antinorii	0.181180258487249	129
Reptiles
Species	BED score	BED rank
Ophiomorus latastii	12.03	170
Macroprotodon abubakeri	1.23	52
Zamenis lineatus	0.84	28
Spalerosophis dolichospilus	0.83	27
Eublepharis angramainyu	28.81	234
Rhinotyphlops episcopus	15.68	229
Rhynchocalamus barani	50.46	236
Scincopus fasciatus	6.49	195
