# Supplementary material for: Loss and conservation of evolutionary history in the Mediterranean Basin
Source: BMC Ecol. 2016 Oct 7;16:43. doi: 10.1186/s12898-016-0099-3 (PMC5055673; doi:10.1186/s12898-016-0099-3)
Supplement: Supplementary file 11 — 10.1186/s12898-016-0099-3 HEDGE and BED scores of all Mediterranean species. HEDGE and BED scores of all Mediterranean species. [file 12898_2016_99_MOESM11_ESM.xlsx]

## Sheet: a) Mammals
	HEDGE score	HEDGE rank	BED score	BED rank
Allactaga euphratica	0.0280224170044968	176.5	0.382053665643094	182
Allactaga williamsi	0.0280224170044968	176.5	0.289556235016191	169
Allactaga tetradactyla	0.420053139075389	205	1.16519548134974	226
Jaculus orientalis	0.000171506423358665	40	0.187336697547206	136
Jaculus jaculus	0.000171506423358666	41	0.185060680922207	133
Meriones shawi	0.000150009421615283	34.5	0.110770332678133	76
Meriones grandis	0.000150009421615283	34.5	0.107990328670919	74
Meriones libycus	0.000294102724123068	74	0.111705090007628	79
Meriones crassus	0.000294102724123087	75	0.114180979065186	83
Meriones sacramenti	0.230928658466272	198	1.40434239404067	229
Meriones vinogradovi	0.000247866118848969	65	0.865548417920548	216
Meriones tristrami	0.000338432304541495	81	0.117230921583766	85
Meriones persicus	0.000629813731159042	120	6.37808189306052	252
Sekeetamys calurus	0.00095999999999994	141	3.26990852466622	245
Psammomys obesus	0.00103611139363636	145	0.147406104005494	112
Pachyuromys duprasi	0.00116395659723939	146	0.135558408665631	102
Gerbillus floweri	0.000573885223059119	116	11.7495214717083	256
Gerbillus tarabuli	3.09218795474612e-05	2	0.183132152081228	130
Dipodillus campestris	0.000608764990270149	119	0.124751521104743	93
Dipodillus simoni	0.000932181344017135	139	0.210280827697398	147
Gerbillus hesperinus	5.85823495922924	222	7.07067193564523	254
Gerbillus latastei	0.00102301149132641	144	0.471303247384064	188
Gerbillus pyramidum	0.000608764990270128	118	1.8309602171823	233
Gerbillus nanus	3.09218795474484e-05	1	0.184258931024397	131
Gerbillus andersoni	0.000719080858927909	125	0.658232369981427	202
Gerbillus henleyi	0.000767395096628563	127	0.162326479165935	122
Gerbillus hoogstraali	0.551391751144838	206	1.57039713035007	232
Dipodillus maghrebi	0.00100168899320119	143	0.680368086340661	204
Gerbillus gerbillus	6.58738325298319e-05	6	0.192786035403325	141
Gerbillus perpallidus	6.58738325298277e-05	5	0.513962477088244	191
Dipodillus dasyurus	0.000864054175776673	136	0.347026189530417	177
Arvicola sapidus	0.375000000000037	203	0.111084146663364	78
Arvicola amphibius	0.000215008000000089	51.5	0.105262264208506	71
Arvicola scherman	0.000215008000000089	51.5	0.154896739006525	118
Microtus thomasi	8.06239384628833e-05	12	0.12311341260245	89
Microtus duodecimcostatus	0.000229999999999841	56	0.105229843099689	70
Microtus lusitanicus	8.06239384628875e-05	13	0.117719260761577	86
Microtus multiplex	0.000119918071331802	24.5	0.188165663991403	137
Microtus dogramacii	0.000119918071331802	24.5	0.271436176187268	167
Microtus subterraneus	0.00029058493271577	73	0.145187566771902	110
Microtus gerbei	0.000289999999999587	72	0.254282175825252	158
Microtus savii	0.000115008750000198	22.5	0.127761834769044	96
Microtus brachycercus	0.000115008750000198	22.5	0.149956564448656	113
Microtus liechtensteini	0.000430558396112905	94	0.607105057379617	198
Microtus agrestis	0.00040509082697503	91	0.140086688918417	107
Microtus cabrerae	0.0324000908269713	179	0.163229546061272	123
Microtus arvalis	0.000215007249999924	50	0.113698235082721	81
Microtus levis	0.000215007249999911	49	0.11084480831625	77
Microtus socialis	0.000140011000000929	33	0.116358654116395	84
Microtus guentheri	0.000140011000000927	32	0.104408818629215	68
Chionomys nivalis	0.000571277592559562	114	0.113856027048465	82
Myodes glareolus	0.000965750000000029	142	0.153781600061245	115
Dinaromys bogdanovi	0.965000750000021	210	0.576278106814861	195
Apodemus agrarius	0.000824999999999858	132	0.608804387340465	199
Apodemus mystacinus	0.000215010816236113	53.5	0.0907435354844243	55
Apodemus epimelas	0.000215010816236113	53.5	0.111851195365708	80
Apodemus witherbyi	0.000172789578095959	42	0.0834454315643826	41
Apodemus alpicola	0.000240000000000855	64	0.549534576831403	194
Apodemus flavicollis	0.000199712060642948	48	0.0783019059137402	27
Apodemus sylvaticus	0.000172789578095975	43	0.0751283658985018	21
Acomys cahirinus	0.000101953601379442	14	0.266737280640744	164
Acomys dimidiatus	0.000101953601379448	15	0.378897769099737	181
Lemniscomys barbarus	0.00141956745173263	148	0.222178728965625	153
Micromys minutus	0.00142609494797259	149	0.220769615441505	152
Nesokia indica	0.00144175657577635	150	1.30143188261059	228
Mus macedonicus	7.2534554571457e-05	8	0.0703826922434935	3
Mus musculus	0.000113431096539826	20.5	0.0673652144896403	1
Mus spicilegus	0.000113431096539826	20.5	0.173847218802424	126
Mus spretus	7.25345545714485e-05	7	0.0694462219128406	2
Mus cypriacus	0.000685000000000879	123	1.11186621144764	223
Mesocricetus brandti	0.0182331122590492	174	0.295655536729893	171
Mesocricetus auratus	0.167286576447569	193	0.812723520732617	210
Cricetulus migratorius	0.0014799999999999	151	0.191046769681387	139
Castor fiber	0.00390000000000001	164	2.24279879412623	237
Ctenodactylus gundi	0.00240499999999997	161	0.829631682544395	211
Hystrix indica	0.000236228388948418	62	0.179193044218476	128
Hystrix cristata	0.000236228388948428	63	0.164082461171079	124
Marmota marmota	0.000384999999999924	88	0.4823367889712	189
Spermophilus xanthoprymnus	0.0159999999999709	173	0.267144250299188	165
Spermophilus taurensis	0.000152490593390462	36	0.445743206727593	185
Spermophilus citellus	0.149992598800867	190	0.456771890426562	186
Atlantoxerus getulus	0.00181999999999998	155	0.344075186689681	176
Sciurus anomalus	0.000169965630395025	39	0.136660350511588	104
Sciurus vulgaris	0.000169965630395023	38	0.126105915961962	95
Dryomys nitedula	0.00164499999999999	154	0.133068339666337	100
Eliomys melanurus	0.000515006250000235	104.5	0.308066300447209	173
Eliomys munbyanus	0.000515006250000235	104.5	0.107868219357671	73
Eliomys quercinus	0.000640000000000001	122	0.0992188009430664	63
Myomimus roachi	1.79499999999981	211	3.03964646743773	242
Muscardinus avellanarius	0.00183000000000004	156	0.190382665565236	138
Glis glis	0.00232	159	0.161327206524347	120
Lepus timidus	0.000440000000000511	95	0.583507020814978	196
Lepus corsicanus	0.180002250000119	196	0.128353222050698	97
Lepus europaeus	0.000182250000000114	47	0.0775330863040585	26
Lepus granatensis	0.000224999999999824	55	0.090609294637905	54
Lepus capensis	0.000494999999999884	103	0.0851820596634705	45
Oryctolagus cuniculus	0.0964000000000032	186	0.101947246548184	66
Macaca sylvanus	38.5973685048048	229	2.09336836170271	236
Gazella cuvieri	0.178875206985044	194.5	0.124140043577254	92
Gazella leptoceros	0.178875206985044	194.5	0.13956268352741	106
Gazella subgutturosa	0.581999999996383	208	0.13564930188484	103
Gazella dorcas	0.848455952261007	209	0.125996451455572	94
Gazella gazella	0.108455952261311	189	0.260043021625433	160
Nanger dama	5.91699999999817	223	3.15571977938194	243
Oryx leucoryx	8.48399999999828	225	10.1678300347713	255
Ovis orientalis	5.75399999999965	221	2.36911163412891	239
Capra aegagrus	0.162946632941821	192	0.175503028175426	127
Capra pyrenaica	0.000354016243015922	82.5	0.209701280888452	146
Capra nubiana	0.162946632941806	191	0.531694589807877	192
Capra ibex	0.000354016243015922	82.5	1.53381379805438	231
Ammotragus lervia	0.410381270561668	204	0.154233916290714	116
Rupicapra pyrenaica	0.000235008769063925	59.5	1.09446399870314	222
Rupicapra rupicapra	0.000235008769063925	59.5	0.222579940730653	155
Capreolus capreolus	0.00088499999999993	137	0.08938572428011	52
Cervus elaphus	0.000815003499999822	130	0.0938577992137581	60
Dama dama	0.000815003499999836	131	0.105296353233791	72
Sus scrofa	0.00328000000000008	163	0.0829618554101535	38
Equus hemionus	35.8259999999997	228	42.6593293203047	258
Meles meles	0.0012712137833403	147	0.0826526167065178	36
Lutra lutra	0.10168955603623	187	0.0751776567514934	22
Martes martes	0.000370038749999992	85	0.083145411136952	39
Martes foina	0.000370038749999988	84	0.080396320227861	33
Ictonyx libyca	0.000384443702671609	87	0.09642771190777	61
Vormela peregusna	0.365019443702661	202	0.109564896796722	75
Mustela lutreola	4.65624734999984	220	0.374821152022921	179
Mustela putorius	0.000487349999999838	101	0.0844597062397983	43
Mustela erminea	0.000479933265228168	100	0.146866855927846	111
Mustela nivalis	0.000180014996663024	45.5	0.0727028562901813	14
Mustela subpalmata	0.000180014996663024	45.5	0.66973989332643	203
Mellivora capensis	0.102400000000006	188	0.298748353870902	172
Ursus arctos	2.47499999999996	214	0.154501634979333	117
Canis lupus	7.99825056002689e-05	11	0.0751810205228255	23
Canis aureus	7.9982505600259e-05	10	0.0742798039982054	18
Vulpes rueppellii	4.5007249999942e-05	3.5	0.079702549588381	31
Vulpes vulpes	4.5007249999942e-05	3.5	0.0725082018513434	11
Vulpes cana	0.0700060000001637	183	0.27579946673836	168
Vulpes zerda	7.60000000001666e-05	9	0.121089321810462	88
Panthera pardus	10.5729999999982	227	0.268040402806609	166
Lynx lynx	3.23819999999972	216.5	0.167113205004435	125
Lynx pardinus	3.23819999999972	216.5	0.186033415228993	134
Felis margarita	0.0200101000480849	175	0.143327213794565	109
Felis silvestris	0.000250955293363315	66	0.0826484034194834	35
Caracal caracal	0.0367999999999873	180	0.0921840005869271	57
Leptailurus serval	9.11800000001751	226	0.85647778416635	213
Acinonyx jubatus	7.26600000000159	224	1.50754929478323	230
Hyaena hyaena	1.99499999999991	212	0.120365735770738	87
Herpestes ichneumon	0.00202000425000119	157	0.204389808241327	143
Genetta genetta	0.0020200042500013	158	0.104746454836917	69
Rousettus aegyptiacus	0.284800000000001	201	0.866679874474438	217
Taphozous nudiventris	0.00160509150000002	153	4.75366648128824	248
Taphozous perforatus	0.00160509149999999	152	5.67080933843105	251
Rhinopoma hardwickii	0.000805114000000004	128.5	0.291767449189672	170
Rhinopoma microphyllum	0.000805114000000004	128.5	0.386377378267686	184
Rhinolophus ferrumequinum	0.0139194709753322	172	0.0726720104307181	13
Rhinolophus blasii	0.0123353236020946	170	0.0763846605676355	24
Rhinolophus hipposideros	0.0093618428866755	169	0.0721347645741224	8
Rhinolophus mehelyi	0.0391011518050239	181.5	0.0726199509704369	12
Rhinolophus euryale	0.0391011518050239	181.5	0.0723562154568482	9
Asellia tridens	0.00237500000000012	160	0.219371929730604	151
Tadarida teniotis	0.00271499999999981	162	0.0714924688921436	6
Miniopterus schreibersii	0.206000000000001	197	0.0770419898832427	25
Nyctalus leisleri	0.000157529142813441	37	0.0895708103312598	53
Nyctalus lasiopterus	0.0125539571370518	171	0.0927835529898852	58
Nyctalus noctula	0.000310000000000012	79	0.0997588164773074	65
Myotis aurascens	0.000530086047423755	108	0.0889982741713387	51
Myotis brandtii	0.000425005254302439	93	0.260975680983626	162
Myotis mystacinus	0.000425005254302438	92	0.0889908702830772	50
Myotis bechsteinii	0.0315641239620469	178	0.0877079220454935	48
Myotis nattereri	0.000394572787205324	90	0.0746203617809078	19
Myotis blythii	0.00489511644690757	168	0.0714277265045092	5
Myotis punicus	0.00489511644690734	167	0.0736333618831637	17
Myotis myotis	0.000179999999999848	44	0.0724833410910753	10
Myotis emarginatus	0.000314036666699899	80	0.0735451313346088	15
Myotis daubentonii	0.000272755199611548	67	0.0834043949083789	40
Myotis capaccinii	0.25956904749074	199	0.0784199777108921	29
Eptesicus serotinus	0.000464943724316769	99	0.0717173304579066	7
Eptesicus bottae	0.000464943724316752	98	0.132003221130615	99
Pipistrellus kuhlii	0.000380967024398908	86	0.0707610326512868	4
Pipistrellus deserti	0.000449981116356386	96	0.853991827185218	212
Pipistrellus maderensis	2.78037691786876	215	0.538284347124132	193
Pipistrellus nathusii	0.000297018318336968	77	0.0841129164416793	42
Pipistrellus pipistrellus	0.000230003350915888	57.5	0.0735996921475413	16
Pipistrellus pygmaeus	0.000230003350915888	57.5	0.0859878213154943	46
Pipistrellus savii	0.000701954205369735	124	0.0748852289807746	20
Pipistrellus rueppellii	0.000849055231930339	135	2.0246214475441	235
Otonycteris hemprichii	0.000849055231930282	134	0.38396315417196	183
Barbastella barbastellus	0.0771999999999942	184	0.0997324974037244	64
Plecotus austriacus	0.00028500750000023	70.5	0.0807429291770743	34
Plecotus kolombatovici	0.00028500750000023	70.5	0.0797260707344724	32
Plecotus teneriffae	3.65400000000194	219	0.857491328155314	214
Plecotus auritus	0.000294999999999905	76	0.097652526983081	62
Plecotus sardus	0.275019999999899	200	0.322271088414684	175
Talpa caucasica	0.000947492688323898	140	6.44524780444026	253
Talpa europaea	0.000109857180200686	18	0.187038827947409	135
Talpa romana	0.000109857180200703	19	0.20500600497273	144
Talpa stankovici	0.000102383639253034	16	0.244705909521048	156
Talpa caeca	0.000139091352726102	30	0.216109112851521	149
Talpa occidentalis	0.000102383639253061	17	0.19251234969062	140
Talpa levantis	0.000139091352726106	31	0.265487841725466	163
Galemys pyrenaicus	2.05999999999989	213	0.615168069973831	200
Hemiechinus auritus	0.000904999999999954	138	0.209055538690931	145
Erinaceus concolor	0.000275005750000094	68.5	0.0888385898018753	49
Erinaceus roumanicus	0.000275005750000094	68.5	0.103675607411472	67
Erinaceus europaeus	0.000390000000000003	89	0.0826865617761052	37
Atelerix algirus	0.00063004743938353	121	0.0916241561980945	56
Suncus etruscus	0.000828610507407242	133	0.0783516169228538	28
Crocidura ramona	0.000522548511661167	106	5.50094210095649	250
Crocidura russula	0.000558884013982714	111	0.0848124710987945	44
Crocidura zimmermanni	0.572487968882541	207	0.865327882201787	215
Crocidura suaveolens	0.000453881756534875	97	0.0789332971347404	30
Crocidura aleksandrisi	0.000588876496174095	117	0.624455979305143	201
Crocidura arispa	0.000522548511661169	107	2.888215129424	240
Crocidura leucodon	0.000566039090432194	113	0.0863533863290817	47
Crocidura sicula	0.000573107605576431	115	0.513809229096613	190
Crocidura whitakeri	0.000487579171051098	102	0.0933573877811329	59
Crocidura canariensis	3.60765791782555	218	0.948757457666872	219
Sorex alpinus	0.095199999999987	185	0.733213606705608	209
Sorex samniticus	0.000565121866697207	112	0.244829285136466	157
Sorex coronatus	0.000235092390881371	61	0.200291487870052	142
Sorex araneus	0.000130005254620038	28	0.210773754422174	148
Sorex granarius	0.00013000525462005	29	0.218779275471375	150
Sorex satunini	0.000299999999999849	78	0.376812447517617	180
Sorex raddei	0.000762120403011255	126	15.357540213227	257
Sorex minutus	0.000540023250000303	110	0.150725994423603	114
Sorex volnuchini	0.000540023250000302	109	0.470236085850381	187
Neomys anomalus	0.000120394564177486	27	0.124130012569568	91
Neomys fodiens	0.000120394564177462	26	0.129899162620312	98
Elephantulus rozeti	0.00447502349999994	165	0.260155571349594	161
Procavia capensis	0.00447502350000005	166	3.75254975124382	246
Psammomys vexillaris	NA	NA	0.22256106268313	154
Gerbillus jamesi	NA	NA	1.91379432711376	234
Gerbillus grobbeni	NA	NA	3.21755781596893	244
Gerbillus occiduus	NA	NA	0.719281017564573	207
Microtus anatolicus	NA	NA	0.354816642351751	178
Microtus felteni	NA	NA	0.258780834195593	159
Acomys cilicicus	NA	NA	5.16677877696642	249
Acomys minous	NA	NA	0.687791839067867	205
Acomys nesiotes	NA	NA	0.596172319072042	197
Acomys russatus	NA	NA	0.720408780613431	208
Spalax nehringi	NA	NA	0.13879117973211	105
Spalax leucodon	NA	NA	0.16179434560912	121
Spalax ehrenbergi	NA	NA	0.184290470800326	132
Ctenodactylus vali	NA	NA	1.04234719978574	221
Dryomys laniger	NA	NA	0.707156522516048	206
Felis chaus	NA	NA	0.133451044334182	101
Nycteris thebaica	NA	NA	0.890895603481653	218
Rhinolophus clivosus	NA	NA	0.158395680690286	119
Hipposideros caffer	NA	NA	1.11523807146289	224
Myotis alcathoe	NA	NA	0.123404299505112	90
Pipistrellus ariel	NA	NA	1.25926744072416	227
Talpa davidiana	NA	NA	3.84101399721421	247
Paraechinus aethiopicus	NA	NA	0.14296998582572	108
Crocidura katinka	NA	NA	0.985402210074009	220
Crocidura religiosa	NA	NA	2.27638837529105	238
Crocidura floweri	NA	NA	1.14483387536346	225
Crocidura tarfayensis	NA	NA	0.320485542264969	174
Sorex arunchi	NA	NA	3.03701311641411	241
Sorex antinorii	NA	NA	0.181180258487249	129

## Sheet: b) Squamates
	HEDGE score	HEDGE rank	BED score	BED rank
Ablepharus budaki	0.001600902763	4	1.23139169584824	83
Ablepharus chernovi	0.001355417963	2	1.2312233653574	82
Ablepharus kitaibelii	0.001355417963	2	0.920763424272133	57
Ablepharus rueppellii	0.001355417963	2	2.54236222369074	136
Acanthodactylus ahmaddisii	3.74258423919209	211	9.76686928814713	210
Acanthodactylus bedriagai	0.0400827351920926	165.5	1.55125944199328	104
Acanthodactylus beershebensis	13.1347742391921	227	14.0696298032447	224
Acanthodactylus blanci	6.27695059303104	216	2.15561204802047	129
Acanthodactylus busacki	0.00527611459209255	109	1.64355252348283	108
Acanthodactylus erythrurus	0.00458831173103755	59.5	0.619497183006698	31
Acanthodactylus grandis	0.00458831173103755	59.5	4.2300528813538	169
Acanthodactylus harranensis	8.63771843919209	221	9.76686928814713	210
Acanthodactylus maculatus	0.00483441089209255	73	0.684468463306652	41
Acanthodactylus mechriguensis	8.63771843919209	221	5.31674728814713	184
Acanthodactylus opheodurus	0.00535518338409255	114	8.83607002107395	206
Acanthodactylus orientalis	0.00492677139209255	79.5	1.75664968814713	118
Acanthodactylus pardalis	0.357133459192093	189	1.30679499271842	91
Acanthodactylus robustus	0.00458831173103755	59.5	2.9853883813538	145
Acanthodactylus savignyi	0.0400827351920926	165.5	1.33505918288397	92
Acanthodactylus schmidti	0.00545014349209255	121	11.379016021074	219
Acanthodactylus schreiberi	5.69787738148409	214	3.02668230678824	148
Acanthodactylus spinicauda	8.63771843919209	221	9.76686928814713	210
Acanthodactylus tilburyi	0.00458831173103755	59.5	15.4320333813538	227
Acanthodactylus tristrami	0.00492677139209255	79.5	1.67573837905622	113
Agama impalearis	0.0062665004306	154	1.28795350371865	90
Algyroides fitzingeri	0.00567968119209255	137	2.76250014966301	142
Algyroides marchi	10.0670265591921	223	8.90568989325276	207
Algyroides moreoticus	0.117367543192093	178	3.39212056080326	156
Algyroides nigropunctatus	0.00589283149209255	150	1.54312927114809	102
Anatololacerta anatolica	0.00485426169403755	76	1.5928196723001	106
Anatololacerta danfordi	0.00477452794403755	65.5	1.67143782595771	112
Anatololacerta oertzeni	0.00477452794403755	65.5	1.61138375416284	107
Anguis cephalonnica	0.6299250750416	193	14.3179558055407	225
Apathya cappadocica	0.005684568828	139	1.43743659119069	99
Archaeolacerta bedriagae	0.151286383878	184	5.70707585759996	188
Asaccus elisae	0.005384631139	115.5	17.6365779096819	231
Atlantolacerta andreanskyi	0.252455800565	185	8.02743170222434	202
Atractaspis engaddensis	0.004258848489	48	8.0874920149429	204
Blanus cinereus	0.004087259415	43	1.1607043433502	79
Blanus mettetali	0.003789657065	37.5	1.71850543762909	116
Blanus strauchi	0.004534981202	56	1.34532013876075	93
Blanus tingitanus	0.003789657065	37.5	2.57013774026067	138
Bunopus tuberculatus	0.004846746544	74.5	15.5881165968357	228
Cerastes gasperettii	0.003337219602	27.5	8.41683799634366	205
Cerastes vipera	0.003337219602	27.5	0.953238477112894	60
Chalcides bedriagai	0.053744754626	167	0.828371987569007	50
Chalcides chalcides	0.002547917289	15	0.688297574490865	42
Chalcides colosii	0.002031278276	5	2.46662669505749	133
Chalcides ebneri	7.287029816231	217	8.06027205583696	203
Chalcides guentheri	0.675763753939	194.5	4.13970123753096	167
Chalcides lanzai	0.015379623777945	159	2.99065941767653	146
Chalcides manueli	0.391712484419	190	2.58377702636971	139
Chalcides mauritanicus	10.436111202626	224	3.99952771557974	162
Chalcides mertensi	0.002491927231	13.5	0.770940879366368	44
Chalcides minutus	0.675763753939	194.5	2.11817223753096	126
Chalcides mionecton	0.060098762169	170	1.28202162202188	89
Chalcides montanus	0.069501044419	172	1.35304115136971	94
Chalcides parallelus	1.48168768777795	200	2.5206888843432	135
Chalcides polylepis	0.059655412669	169	1.11700279909698	77
Chalcides pseudostriatus	0.032157296231	163	0.945326792679062	59
Chalcides sepsoides	0.002134480426	8	2.69673961059803	140
Chalcides sexlineatus	0.002467438189	11.5	4.31412485362939	170.5
Chalcides simonyi	3.156408816231	208	3.05345872250362	149
Chalcides sphenopsiformis	0.060315615219	171	2.24057166150484	130
Chalcides striatus	0.002491927231	13.5	0.647587380512281	37
Chalcides viridanus	0.002467438189	11.5	4.31412485362939	170.5
Chamaeleo africanus	0.0023897479046	9.5	2.06905819641644	124
Chamaeleo chamaeleon	0.0023897479046	9.5	0.784366681688897	46
Coronella girondica	0.0045366615540725	57	0.463795433547078	5
Cyrtopodion heterocercum	0.005506799444	128	4.31538864830628	172
Cyrtopodion scabrum	0.004846746544	74.5	4.11317306742393	166
Dalmatolacerta oxycephala	0.005673471578	136	4.00664492486929	164
Darevskia parvula	0.00559493179209255	134	12.1269122922079	220
Darevskia praticola	0.0808933512968926	174	10.6728992122079	214
Darevskia rudis	0.00544841040989255	119.5	4.91977664699048	180
Darevskia valentini	0.00544841040989255	119.5	1.97908512318096	122
Dinarolacerta mosorensis	1.47044050919209	199	5.47102645575276	187
Dolichophis jugularis	0.005783118854	145.5	0.606367399674245	29
Dolichophis schmidti	0.005783118854	145.5	0.669014233286285	39
Echis leucogaster	0.003452907839	31	2.92830670004737	144
Eirenis aurolineatus	0.006153480667	152.5	2.42572781840779	132
Eirenis barani	0.005466730504	125.5	1.19571673326766	80
Eirenis collaris	0.005888996117	148.5	3.31056966333759	155
Eirenis coronella	0.00552427910098	129.5	1.54776613733234	103
Eirenis decemlineatus	0.005720658704	142	0.86535452249163	52
Eirenis eiselti	0.005888996117	148.5	0.896582996670923	55
Eirenis levantinus	0.005622540154	135	1.23556527120958	84
Eirenis lineomaculatus	0.005570152104	133	0.907853500968708	56
Eirenis modestus	0.006153480667	152.5	0.579836061365535	27
Eirenis punctatolineatus	0.005466730504	125.5	0.999853096904023	66
Eirenis rothii	0.00552427910098	129.5	0.944419937332345	58
Elaphe quatuorlineata	0.0945645521040725	176	0.612977458419614	30
Euleptes europaea	0.264981380918002	186	3.61366305914211	157
Eumeces algeriensis	0.004723791113	63	1.7452266366715	117
Gallotia atlantica	0.004955642563925	83	10.9214912305397	215
Gallotia auaritae	1.85919159082692	202	10.1187295638731	212
Gallotia bravoana	1.85919159082692	202	11.0750955638731	217.5
Gallotia caesaris	0.004053731963925	42	11.0612673138731	216
Gallotia galloti	0.004187075763925	46	7.99758614720639	201
Gallotia intermedia	7.42947867082692	218	15.3820185638731	226
Gallotia simonyi	1.85919159082692	202	11.0750955638731	217.5
Gallotia stehlini	0.005046273866945	93	9.32833769165084	208
Geckonia chazaliae	0.753435859090945	196	2.8400973056455	143
Hellenolacerta graeca	0.150398603878	183	4.74683227840464	176
Hemidactylus turcicus	0.005461852439	124	0.467523107927555	6
Hemorrhois algirus	0.005048468742945	94.5	0.521096234312067	16
Hemorrhois hippocrepis	0.005048468742945	94.5	0.454980720978734	3
Hierophis cypriensis	3.703827650504	210	4.82126318512915	178
Hierophis gemonensis	0.005562332604	131.5	0.627719375605338	33
Hierophis viridiflavus	0.005562332604	131.5	0.518115389674602	15
Iberolacerta cyreni	2.882735039191	206	3.82496238120822	160
Iberolacerta galani	0.031893695191	162	5.88085758120822	189
Iberolacerta horvathi	0.102186939191	177	6.08438808120822	193
Iberolacerta martinezricai	16.402956439191	229	18.6419624383511	232
Iberolacerta monticola	0.347130959191	188	3.21580824787489	153
Lacerta agilis	0.005283444889925	110	1.01419368558689	68
Lacerta bilineata	0.005452562605945	122.5	0.546162749732176	20
Lacerta media	0.00498118209187	84	0.620542828062219	32
Lacerta pamphylica	0.00480650479187	70.5	1.40305023872239	97
Lacerta schreiberi	0.087034118139925	175	1.01238588183814	67
Lacerta trilineata	0.00480650479187	70.5	0.545170515220088	19
Lacerta viridis	0.005452562605945	122.5	0.584156652031027	28
Laudakia stellio	0.0059180183676	151	1.06498673689918	69
Leptotyphlops algeriensis	0.0074432231730725	157	5.36834124343367	185
Lytorhynchus diadema	0.005418278678	117	0.809707605475842	48
Macroprotodon brevis	0.039077535191	164	0.531881729013837	17
Macroprotodon cucullatus	0.004914206391	78	0.5023966926502	12
Macrovipera deserti	0.005716024565	140.5	0.564296539844869	25
Macrovipera mauritanica	0.005716024565	140.5	0.552912242727353	22
Macrovipera schweizeri	5.798114296565	215	5.09986738358174	182
Malpolon monspessulanus	0.004258848539	49	0.553631803831794	23
Mediodactylus amictopholis	23.037274525252	230	56.3928749161634	237
Mesalina brevirostris	0.005096786278	99	3.27010216185737	154
Mesalina pasteuri	0.004456806828	53.5	5.99105271741292	192
Mesalina simoni	0.004456806828	53.5	2.70945831741292	141
Micrelaps muelleri	0.004361887389	51	7.25743106333	199
Natrix maura	0.003331640702	25.5	0.421985268136375	1
Natrix tessellata	0.003331640702	25.5	0.435589424574589	2
Ophiomorus punctatissimus	0.004830014563	72	6.22378293482949	194
Ophisops occidentalis	0.00568112776609255	138	1.07156601185737	70
Parvilacerta fraasii	5.37924864434404	213	7.31958780138506	200
Parvilacerta parva	0.00512161754403755	100	1.24098240138506	87
Phoenicolacerta cyanisparsa	0.005257904341	107	4.70484802472635	175
Phoenicolacerta kulzeri	11.603040059191	225	6.67551220250413	197
Phoenicolacerta laevis	0.005257904341	107	2.37641257472635	131
Phoenicolacerta troodica	0.005257904341	107	3.81782499615492	159
Platyceps collaris	0.005011206608545	88.5	0.634382664494652	35
Platyceps elegantissimus	0.005011206608545	88.5	3.93212485497084	161
Platyceps najadum	0.005091373742945	98	0.480023563175971	7
Platyceps rogersi	0.005207627692945	105	1.09512947207547	74
Platyceps sinai	0.146193292565	182	36.0406344537869	235
Podarcis bocagei	0.005494093654	127	1.66764572456165	110.5
Podarcis carbonelli	3.130620470504	207	1.66764572456165	110.5
Podarcis cretensis	4.4618237396066	212	4.05773511839734	165
Podarcis erhardii	0.0050149152566	90.5	0.85181139964734	51
Podarcis filfolensis	0.005088346092945	96.5	4.60415367695415	174
Podarcis gaigeae	0.620427109191	191.5	4.7959688886506	177
Podarcis hispanicus	0.005003891641	86	0.551211512544108	21
Podarcis lilfordi	2.760848519191	205	3.06269212715802	151
Podarcis melisellensis	0.005285200191	111	1.37245537533005	95
Podarcis milensis	0.620427109191	191.5	3.15344795531726	152
Podarcis muralis	0.005155803542945	102.5	0.48703412429329	9
Podarcis peloponnesiacus	0.0050149152566	90.5	1.69935445173067	114
Podarcis pityusensis	0.030732871191	161	2.51579396049136	134
Podarcis raffonei	12.922344239191	226	13.7681975799358	222
Podarcis siculus	0.005155803542945	102.5	0.543568508847808	18
Podarcis tauricus	0.005185305941	104	0.805685192222025	47
Podarcis tiliguerta	0.005088346092945	96.5	1.49347803592851	101
Podarcis vaucheri	0.005003891641	86	0.556858222529689	24
Podarcis waglerianus	0.005003891641	86	1.57410256956165	105
Pristurus rupestris	0.00503442747600234	92	37.8447132254215	236
Psammodromus algirus	0.004783674366945	68	0.82477758962084	49
Psammodromus blanci	0.129794273716945	181	1.38870959392192	96
Psammodromus hispanicus	0.005340645116945	113	0.978707604513209	64
Psammodromus jeanneae	0.004783674366945	68	1.23800362725525	85
Psammodromus manuelae	0.004783674366945	68	1.22047967764285	81
Psammodromus microdactylus	13.2954675217169	228	4.00094634947747	163
Pseudocerastes fieldi	0.003942986002	40	7.23452719985904	198
Ptyodactylus oudrii	0.005384631139	115.5	2.00688810480389	123
Quedenfeldtia moerens	0.00261612098900234	16	4.20485862106578	168
Quedenfeldtia trachyblepharus	0.0575501179390023	168	5.21131093027631	183
Rhinechis scalaris	0.0049549764400175	81.5	0.509572739264288	14
Rhinotyphlops simonii	0.0074432231730725	156	13.9548381601003	223
Rhynchocalamus melanocephalus	0.004430848389	52	2.11939796372187	127
Saurodactylus brosseti	0.00476998011800234	64	3.01040020199925	147
Saurodactylus fasciatus	3.295291364918	209	6.46545111109016	195
Saurodactylus mauritanicus	0.005136561276	101	5.4128316754215	186
Scelarcis perspicillata	0.005776664041	143.5	1.66308335836064	109
Tarentola angustimentalis	0.0030393302029625	19.5	3.61804019377758	158
Tarentola boehmei	0.003215087703945	22.5	1.46984688116507	100
Tarentola boettgeri	0.003047214940945	21	4.34808473726943	173
Tarentola delalandii	0.002672274190945	17	4.92763925008994	181
Tarentola deserti	0.003215087703945	22.5	0.97150227164126	62
Tarentola gomerensis	0.002747021490945	18	17.5803159808592	230
Tarentola mauritanica	0.0030393302029625	19.5	0.462255168136558	4
Tarentola neglecta	0.0034107361510175	29	2.1048271021661	125
Teira dugesii	0.005776664041	143.5	5.91777072264635	190
Telescopus fallax	0.004148348902	44	0.57804437373039	26
Telescopus hoogstraali	7.667728585252	219	19.4964793737304	233
Telescopus nigriceps	0.003473525202	32	2.54968030230182	137
Timon lepidus	0.069671589029945	173	0.633806947832712	34
Timon pater	0.004857868429945	77	0.977821870363316	63
Timon princeps	0.005443848529945	118	4.91663426354904	179
Timon tangitanus	0.004664388979945	62	0.877732668038398	53
Trachylepis aurata	0.002096198963	6.5	1.08039000839811	71
Trachylepis vittata	0.002096198963	6.5	0.880349411325235	54
Trapelus boehmei	0.0037143795806	35.5	0.954138293421004	61
Trapelus lessonae	0.0043546308936	50	1.24083377187486	86
Trapelus ruderatus	0.0037143795806	35.5	5.94278438537503	191
Trapelus savignii	0.0159860282936	160	1.10902935520819	75
Trapelus tournevillei	0.0038561702936	39	1.08879268854152	72
Trogonophis wiegmanni	0.005828565539	147	1.26639952738319	88
Tropiocolotes tripolitanus	0.005303233052	112	12.5172301161634	221
Vipera albizona	0.923607321716945	197	1.96454494582068	120.5
Vipera ammodytes	0.003970196415	41	0.640804012130798	36
Vipera anatolica	2.12890097171694	204	3.06026644582068	150
Vipera aspis	0.004166281178	45	0.504992269086284	13
Vipera bornmuelleri	1.31856734171695	198	1.4280181743921	98
Vipera bulgardaghica	0.003310833866945	24	1.96454494582068	120.5
Vipera eriwanensis	0.12386346686889	179.5	1.89357407830033	119
Vipera latastei	0.328614807878	187	0.486028608512534	8
Vipera monticola	0.011967033716945	158	1.11231711248734	76
Vipera palaestinae	0.003440095652	30	2.13883271760303	128
Vipera seoanei	0.003566683766945	34	1.12718893174861	78
Vipera ursinii	0.12386346686889	179.5	0.776331485707741	45
Vipera xanthina	0.003536897266945	33	0.759114137549999	43
Zamenis hohenackeri	0.0042060942640175	47	0.994456501719628	65
Zamenis longissimus	0.0045095953770175	55	0.500674414919292	11
Zamenis situla	0.0049549764400175	81.5	0.497856012329304	10
Zootoca vivipara	0.006396867528	155	1.71840162380163	115
Ophiomorus latastii	NA	NA	12.03	170
Macroprotodon abubakeri	NA	NA	1.23	52
Zamenis lineatus	NA	NA	0.84	28
Spalerosophis dolichospilus	NA	NA	0.83	27
Eublepharis angramainyu	NA	NA	28.81	234
Rhinotyphlops episcopus	NA	NA	15.68	229
Rhynchocalamus barani	NA	NA	50.46	236
Scincopus fasciatus	NA	NA	6.49	195

## Sheet: c) Amphibians
	HEDGE score	HEDGE rank	BED score	BED rank
Euproctus montanus	0.001758914	47	8.53145609775552	77.5
Euproctus platycephalus	10.379689299	109	8.53145609775552	77.5
Rana lessonae	0.00013430114925	1.5	2.95041379796617	64.5
Rana esculenta	0.00013430114925	1.5	2.95041379796617	64.5
Discoglossus jeanneae	0.0320727600520725	68	1.45191163459742	32.5
Discoglossus scovazzi	0.00040090955207251	10.5	1.45191163459742	32.5
Ptychadena mascareniensis	0.00527003	62	53.0379623119235	107
Amietophrynus kassasii	0.002724595	59	27.6913596408384	106
Hydromantes genei	1.41233	91	21.0247139310689	105
Lyciasalamandra antalyana	8.30285211	105	21.0097337223458	104
Lyciasalamandra luschani	14.935494	112	20.3768752509172	103
Discoglossus montalentii	0.149988	80	19.7680344398007	102
Lyciasalamandra fazilae	11.927496	111	17.5121092509172	101
Lyciasalamandra helverseni	1.41803	92	17.4972626509172	100
Hydromantes supramontis	4.6481280405	99	16.1841669072594	98
Hydromantes flavus	0.5548180405	85.5	16.1841669072594	98
Speleomantes sarrabusensis	0.5548180405	85.5	16.1841669072594	98
Chioglossa lusitanica	4.52324	98	15.690692922609	96
Lyciasalamandra billae	14.99558211	113	14.9254337223458	95
Rana cerigensis	5.35550400000007	100	13.4188176711161	94
Hydromantes imperialis	0.0506064	71	13.4184144072594	93
Hyla heinzsteinitzi	24.77865	115	13.3027553314057	92
Proteus anguinus	8.122065	103	13.2971376373626	91
Hydromantes ambrosii	0.03101724176	66.5	12.1074559954947	90
Lyciasalamandra flavimembris	10.019646	108	11.9125212223458	89
Lyciasalamandra atifi	8.401596	106	11.5914920556791	88
Salamandra atra	0.001483525	42	11.2369682397723	87
Neurergus strauchii	1.781135	94	9.8745709074812	86
Rana cretensis	11.661678	110	9.82109465128604	85
Rana holtzi	8.170415923127	104	9.57843031105669	84
Hydromantes strinatii	0.0465452	69	9.3028724954947	83
Discoglossus nigriventer	7.77764430005207	102	9.24101049174028	82
Rana latastei	1.706415	93	9.19630672006473	81
Hydromantes italicus	0.03101724176	66.5	9.0119679954947	80
Salamandra corsica	0.001051436525	31	8.76442907310565	79
Bufo regularis	0.001519610304525	44	7.87191236756508	76
Salamandrina terdigitata	0.00214185995125	51.5	7.43292153074995	75
Calotriton arnoldi	15.140969396	114	6.97382938523838	74
Pleurodeles poireti	5.69346939	101	6.37743050982903	73
Bombina bombina	0.0007186	21	5.79126686631267	72
Rana catesbeiana	0.003529142	60	5.49136879145545	71
Salamandrina perspicillata	0.00214185995125	51.5	5.29124653074995	70
Calotriton asper	0.149615396	79	5.03395438523838	69
Alytes muletensis	0.235426125	83.5	3.57100656633993	68
Rana tavasensis	3.538029923127	97	3.26154031105668	67
Rana epeirotica	1.006035	88	3.1274969819155	66
Alytes cisternasii	0.1698712	81	2.81945212142824	63
Alytes maurus	0.02599956	64	2.81643228062565	62
Pelobates fuscus	0.00091076	29	2.74960906725786	61
Lissotriton italicus	0.001599788668675	45.5	2.52913103305228	60
Bombina pachypus	0.0002594084607	7.5	2.51707053764135	59
Alytes dickhilleni	0.235426125	83.5	2.49435056633993	58
Pelophylax caralitanus	0.0510048000000693	72.5	2.48921767111606	57
Triturus cristatus	0.000406838183725	12.5	2.46405816243927	56
Salamandra infraimmaculata	0.1076868	77	2.43724536192553	55
Salamandra algira	1.0878279133	90	2.4231317474677	54
Bombina variegata	0.0002594084607	7.5	2.41926303387061	53
Pelobates varaldii	3.046278816	96	2.3974147462702	52
Pelodytes ibericus	0.0001748812525	3.5	2.33933970922837	51
Bufo siculus	0.00075817724075	24.5	2.28900303390751	50
Discoglossus sardus	0.00084666	28	2.27229275305374	49
Rana iberica	0.112630614366	78	2.2361992929972	48
Pelodytes punctatus	0.0001748812525	3.5	2.19527701081567	47
Bufo brongersmai	0.17674944	82	2.16935145059184	46
Lissotriton boscai	0.001986165	50	2.08353188008618	45
Ommatotriton vittatus	0.00069621712	20	2.08167685986215	44
Ommatotriton ophryticus	0.05535315712	75	1.93525146303676	43
Alytes obstetricans	0.0004495795	14	1.90162372018609	42
Rana shqiperica	2.6901645519	95	1.90043199354137	41
Hyla sarda	0.000819915	27	1.8223883817636	40
Mesotriton alpestris	0.002481563	58	1.75665718790227	39
Lissotriton helveticus	0.001599788668675	45.5	1.74975103305228	38
Pleurodeles waltl	0.07915	76	1.71733337214787	37
Rana italica	0.001408489366	41	1.66253206039958	36
Pelobates syriacus	0.001378075	40	1.50873278650959	35
Pelobates cultripes	0.047326496	70	1.46497393545939	34
Discoglossus galganoi	0.00040090955207251	10.5	1.42841510712489	31
Triturus pygmaeus	0.02941759782	65	1.41331233679902	30
Discoglossus pictus	0.000669325	19	1.41029160916452	29
Rana graeca	0.00120055529425	37.5	1.39528275205648	28
Triturus marmoratus	0.00037123332	9	1.38399212148801	27
Triturus karelinii	0.000406838183725	12.5	1.37916482910594	26
Pelophylax grafi	0.0510048000000693	72.5	1.37601767111606	25
Rana macrocnemis	0.000992649127	30	1.31188290364928	24
Rana temporaria	0.00127551756	39	1.26059555424122	23
Lissotriton vulgaris	0.0017731555	48	1.22170025607628	22
Triturus carnifex	0.0004705095	15	1.21301737056531	21
Salamandra salamandra	0.0011007283	34	1.11490978668338	20
Rana dalmatina	0.00120055529425	37.5	1.00115357019092	19
Bufo calamita	0.002299498670525	57	1.00026822338414	18
Rana bergeri	0.0005401834	16	0.966423451874704	17
Pelophylax hispanicus	0.000637560000069339	17.5	0.957417671116056	16
Rana perezi	0.0021592981645	53.5	0.953023603496494	15
Bufo balearicus	0.001132135	36	0.932860709643651	14
Bufo viridis	0.00105587381335	32.5	0.915920347892011	13
Bufo mauritanicus	0.001825685	49	0.913639235489612	12
Hyla savignyi	0.000782305	26	0.90405132549531	11
Hyla intermedia	0.00075346194238	23	0.874112379735799	10
Rana bedriagae	0.000637560000069339	17.5	0.863789978808364	9
Rana kurtmuelleri	0.0002376814195	5.5	0.843017971176516	8
Rana saharica	0.0021592981645	53.5	0.830337808041948	7
Rana ridibunda	0.0002376814195	5.5	0.77415257634435	6
Bufo variabilis	0.00105587381335	32.5	0.730788261392888	5
Bufo boulengeri	0.00075817724075	24.5	0.707395777671682	4
Hyla meridionalis	0.00111844	35	0.695127580698993	3
Hyla arborea	0.00075346144238	22	0.655744345681941	2
Bufo bufo	0.002299494670525	56	0.619313885669275	1
